# Supplementary material for: Population Genomics of Wall Lizards Reflects the Dynamic History of the Mediterranean Basin
Source: Mol Biol Evol. 2021 Oct 28;39(1):msab311. doi: 10.1093/molbev/msab311 (PMC8760935; doi:10.1093/molbev/msab311)
Supplement: msab311_Supplementary_Data [file msab311_supplementary_data.zip]

Archive with 2 entries (2 files):
- supplementary materials.pdf
- Response to reviewers.docx
